# Supplementary material for: Role of p53 Serine 46 in p53 Target Gene Regulation
Source: PLoS One. 2011 Mar 4;6(3):e17574. doi: 10.1371/journal.pone.0017574 (PMC3048874; doi:10.1371/journal.pone.0017574)
Supplement: Table S1 — (XLS) [file pone.0017574.s006.xls]

## Sheet: Sheet1
Expression					p53 binding site
Affymetrix ID	Gene symbol	log 2 fold expression change Act.D	log 2 fold expression change Eto		location p53 binding site	location	peak Act.D	peak Eto	p53 motif location	p53scan score	motif
2322848	PADI6,PADI4	1.23	1.1		chr1:17508716-17509253	intragenic	yes	yes	chr1:17508976-17508996	12.012	CAGCATGCCC AGGCTAGCCC
2327817	PTPRU	0.81	0.74		chr1:29438315-29438770	intragenic	yes	yes	chr1:29438518-29438538	10.3861	AGGCTTGTCT GGGCATCCCT
2334191	PLK3	1.49	1.36		chr1:45037861-45038649	up	yes	yes	chr1:45038183-45038203	5.29868	TAACATGCCC GGGCAAAAGC
2341083	GADD45A	0.77	0.38		chr1:67924380-67925687	intragenic	yes	yes	chr1:67925046-67925066	13.9477	GAACATGTCT AAGCATGCTG
2346399	CDC7	-0.9	-0.38		chr1:91768116-91768477	down	yes	yes	chr1:91768238-91768258	9.27072	AAACACGTTT GGACTTGTGT
2359282	LCE5A	-0.85	0.29		chr1:150716717-150717103	intergenic	yes	no	chr1:150716879-150716899	15.3506	GGGCATGCCC AGGCAAGCCC
2359433	LCE1E,LCE1A	1.13	1.23		chr1:151025064-151025488	up	yes	yes	chr1:151025269-151025289	9.01463	GGGCAAGTCC TCTCATGCCC
2375664	BTG2	2.37	1.57		chr1:201542166-201542745	intragenic	yes	yes	chr1:201542434-201542454	7.73892	GGCCCTGCCT GGACATGCCA
2376894	DYRK3	0.79	0.94		chr1:204887012-204887299	intragenic	yes	no	chr1:204887254-204887274	14.9995	AAACATGACT GGACATGTTT
					chr1:204873670-204874123	up	yes	yes	chr1:204873863-204873883	7.78991	AATCATGTGG GGGCAAGTCT
2379132	ATF3	1.18	1.42		chr1:210836143-210836795	up	yes	yes	chr1:210836528-210836548	12.881	CTACATGTCA GGACATGTAA
2384788	GALNT2	-0.87	-0.98		chr1:228286545-228287431	intragenic	yes	yes	chr1:228286794-228286814	7.4859	tggcatgtct gggcaaccaa
2385696	C1ORF57	1.11	0.96		chr1:231155179-231155722	intragenic	yes	yes	chr1:231155423-231155443	10.4512	ccacttgccc tgacttgtcc
2397025	DHRS3	0.98	0.76		chr1:12600846-12601387	up	yes	yes	chr1:12601059-12601079	9.23031	CTGCAAGCCG GGACTTGCCG
2401643	FUCA1	1.93	2.31		chr1:24064502-24065027	intragenic	yes	yes	chr1:24064744-24064764	11.2261	GAACTTGCAT GAACTTGCCC
2408499	SCMH1	-1.59	-0.91		chr1:41561479-41561984	intragenic	yes	no	chr1:41561663-41561683	9.1466	CAACATGTTC CAACATGTGC
2408643	EDN2	0.92	-0.2		chr1:41720260-41721132	intragenic	yes	yes	chr1:41720668-41720688	13.3458	GGGCATGCCC GGGCTTGCAG
2412082	FAF1	-2.11	-1.32		chr1:50841740-50842281	intragenic	yes	yes	chr1:50841998-50842018	11.2848	GCACTTGTCT GGACTAGCCC
2418078	NEGR1	-1.8	-1.28		chr1:72239026-72239485	intragenic	yes	yes	chr1:72239259-72239279	15.6797	agacttgctc agacatgtcc
2418570	SLC44A5	1.33	1.01		chr1:75610104-75610504	intragenic	yes	yes	chr1:75610327-75610347	10.9781	gggcatgttg gcacatgcct
2421753	GTF2B	0.93	0.18		chr1:89129653-89129975	up	yes	no
2450855	PHLDA3	1.55	0.46		chr1:199704628-199705215	up	yes	yes	chr1:199704908-199704928	8.19705	GGATGTGCCC TTACATGTTC
2454378	SLC30A1	0.98	0.26		chr1:209817302-209817726	intragenic	yes	yes	chr1:209817334-209817354	13.5965	AAACATGCCC AGACAGGTCC
2474791	BRE	-0.78	-0.62		chr2:28248713-28249169	intragenic	yes	yes
2476510	LTBP1	-0.86	-0.28		chr2:33093006-33093238	intragenic	yes	yes	chr2:33093123-33093143	10.5367	AGACATGCTG CAACTTGTTT
					chr2:33354380-33354643	intragenic	yes	no
2480168	PRKCE	-0.94	-0.1		chr2:46088942-46089499	intragenic	yes	yes	chr2:46089194-46089214	13.4356	TCACATGCCC TGGCATGTCC
					chr2:45930159-45930596	intragenic	yes	yes	chr2:45930310-45930330	15.6301	AGACATGCAT GGACATGTCA
2484305	PAPOLG	0.8	0.28		chr2:60830895-60831265	<25kb	yes	yes	chr2:60831160-60831180	10.8528	aggcatgttg acacatgcct
2485688	CEP68	1.18	0.45		chr2:65149445-65149734	up	yes	yes	chr2:65149567-65149587	13.4838	GGGCATGCCC TGACTTGCTG
2496727	MAP4K4	-0.79	-0.56		chr2:101846664-101846970	intragenic	yes	no
					chr2:101686874-101687370	intragenic	yes	yes	chr2:101687108-101687128	15.1561	AGGCATGTTC AGGCTTGTTC
2498977	RGPD7,GCC2	0.82	0.64		chr2:108428142-108428559	up	yes	yes	chr2:108428287-108428307	13.1265	ggtcttgcct gggcatgccc
2514122	LASS6	-0.97	-0.64		chr2:169148423-169149000	intragenic	yes	yes	chr2:169148692-169148712	13.8169	TGAcatgtac tgacatgtac
					chr2:169017453-169017957	up	yes	yes	chr2:169017717-169017737	15.2535	tgacatgtca tgacatgtca
2515933	ZAK	-1.18	-1.12		chr2:173697354-173697886	intragenic	yes	yes	chr2:173697609-173697629	13.8758	TGACATGCCA GAACTTGTTC
2516023	CDCA7	-0.81	-1.19		chr2:173864297-173864786	<25kb	yes	yes	chr2:173864557-173864577	12.5615	aggcgtgtcc aggcaagtca
					chr2:173873445-173873867	intergenic	yes	yes	chr2:173873606-173873627	15.7691	gggcatgtct t aggcaagccc
2521479	HSPE1	-1.22	-0.56		chr2:198072871-198073186	up	yes	no
2527196	RPL37A	-0.78	-0.01		chr2:217124755-217125014	intergenic	yes	yes	chr2:217124865-217124885	11.862	GGGCATGTTC GGGCCAGTCT
2528426	DNAJB2	0.83	-0.07		chr2:219859345-219859855	down	yes	yes	chr2:219859629-219859649	9.14981	AGGCATGCCG CTGCTTGTAT
2533670	CENTG2	-0.93	-0.83		chr2:236215687-236216058	intragenic	yes	yes	chr2:236215892-236215912	14.6864	AGTCATGCCT GGACTTGTCT
2541699	FAM49A	1.31	1.41		chr2:16726062-16726291	<25kb	yes	no	chr2:16726237-16726257	15.0965	GAACTTGCCC TGACATGTCT
2548617	CDC42EP3	1.14	0.02		chr2:37734501-37735070	up	yes	yes	chr2:37734913-37734933	11.5498	gaacatgtcc ccgcatgttc
					chr2:37710025-37710592	<25kb	yes	yes	chr2:37710329-37710349	11.6987	aggcaagtgc agacatgttg
2555277	USP34	-0.86	-0.97		chr2:61358473-61358812	intragenic	yes	yes	chr2:61358598-61358618	15.3905	ggacttgccc ggacttgcct
2558612	TGFA	0.97	1.87		chr2:70676928-70678245	intergenic	yes	yes	chr2:70677730-70677750	17.4248	GAACATGCCC AGGCATGTCT
					chr2:70650762-70651413	<25kb	yes	yes	chr2:70650918-70650938	10.1112	AAACATGTTC TCACATGCAT
2559649	DUSP11	1.2	0.86		chr2:73857612-73858127	intragenic	yes	yes	chr2:73857888-73857908	5.94349	aaacatgatc caacaggcct
2638886	C3ORF28	0.93	0.42		chr3:123595582-123596071	intragenic	yes	yes	chr3:123595895-123595915	13.3968	agacatgccc caacatgcac
2648378	RAP2B	0.86	0.15		chr3:154360934-154361559	up	yes	yes	chr3:154361269-154361289	9.94306	GAACAAGTCG GGGCATCTCC
2673181	PLXNB1	0.91	0.43		chr3:48418674-48419114	down	yes	yes	chr3:48418876-48418896	8.31155	GCACGTGCCC AGGCTTGCAG
					chr3:48448914-48449437	up	yes	yes	chr3:48449108-48449128	12.6284	AGACATGAAT GGACTTGCCT
2673257	CCDC51	0.97	0.29		chr3:48448914-48449437	up	yes	yes	chr3:48449108-48449128	12.6284	AGACATGAAT GGACTTGCCT
2677723	ARHGEF3	1.2	0.89		chr3:56792874-56793619	intragenic	yes	yes	chr3:56793120-56793140	11.1288	GGTCATGCCC AGACATGATG
2691718	GOLGB1	0.79	0.38		chr3:122932861-122933218	up	yes	yes	chr3:122933044-122933064	10.2452	gcacatgccC AAACATGAAT
2701049	GPR87	2.87	1.66		chr3:152516415-152516645	up	yes	yes	chr3:152516551-152516571	11.6771	TGACATGTTT TAACATGACT
2708922	IGF2BP2	-1.05	-1.11		chr3:186918213-186918793	down	yes	yes	chr3:186918450-186918471	15.2844	GGGCATGTCC C AGACATGATC
2732391	CCNG2	1.63	1.47		chr4:78472878-78473592	intergenic	yes	yes	chr4:78473281-78473301	17.0636	aggcatgttc agacatgtct
					chr4:78482514-78483040	intergenic	yes	yes	chr4:78482784-78482804	17.0746	aggcatgttt ggacatgtct
					chr4:78484102-78484614	intergenic	yes	yes	chr4:78484374-78484404	14.823	AGGCATGTTT GGATATGTCT GGGCAagtct
2746269	LSM6	-0.84	-0.45		chr4:147195181-147195696	intergenic	yes	yes	chr4:147195444-147195464	13.417	gggcatgctg agacttgttt
2750627	CPE	1.1	0.86		chr4:166567615-166567882	intragenic	yes	yes	chr4:166567774-166567795	15.6667	aggcatgtct t aggcaagccc
					chr4:166581547-166581822	intragenic	yes	no	chr4:166581716-166581736	5.62358	ccacatgttt gggtttgctc
2754937	TLR3	1.01	2.58		chr4:187225277-187225537	up	yes	yes	chr4:187225374-187225394	11.9466	aggcatgcac caacatgccc
2766893	APBB2	-1.41	-1.05		chr4:40841447-40842776	up	yes	yes	chr4:40841751-40841771	14.8726	gggcatgttg ggacatgcct
2775562	HNRPDL	-1	-0.56		chr4:83577896-83578138	intragenic	yes	yes	chr4:83577979-83577999	9.89692	AGGCATGCTG TAACATGCTG
2782545	CAMK2D	-0.86	-0.9		chr4:114701743-114702145	intragenic	yes	yes	chr4:114701936-114701956	17.6081	ggacatgcct gggcatgcct
2789957	FBXW7	1.04	0.96		chr4:153493089-153493502	intragenic	yes	yes	chr4:153493222-153493242	13.2877	GGACATGCTC AGGCACGTCA
2791419	C4ORF18	2.77	1.15		chr4:159311753-159312175	up	yes	yes	chr4:159311957-159311977	9.92515	CGGCTTGTCT GGACAGGTCA
2793054	CBR4	1.23	0.48		chr4:170191515-170191833	<25kb	yes	yes	chr4:170191651-170191671	7.64764	gggcatgccc agacaaagct
2816459	F2R	1.8	0.76		chr5:76042904-76043530	up	yes	yes	chr5:76043262-76043282	4.95702	atctgtgcct ggacatgttc
2823880	CAMK4	-1.13	-0.89		chr5:110858022-110858606	down	yes	yes	chr5:110858379-110858399	16.0752	AGACATGTCA GAACATGCCC
2838598	CCNG1	1	0.51		chr5:162797134-162797700	up	yes	yes	chr5:162797510-162797530	11.4916	GCACAAGCCC AGGCTAGTCC
2858023	PLK2	1.27	0.39		chr5:57793612-57794071	up	yes	yes	chr5:57793858-57793878	16.2145	GGGCAAGTCC AGGCATGTTT
2862696	ENC1	0.77	0.91		chr5:73978626-73979152	intragenic	yes	yes	chr5:73978887-73978907	11.7437	AAGCATGTCT GGGCATGAAG
2869880	KIAA0894,EFNA5	-1.13	-0.69		chr5:106819930-106820312	intragenic	yes	yes	chr5:106820025-106820045	11.2116	AGGCTTGTTC AAACATGCAA
2877378	CDC25C	-0.97	-0.52		chr5:137669492-137669731	intragenic	yes	yes	chr5:137669587-137669607	9.76525	CAGCAAGCCT GATCATGTTC
2898597	GMNN	-0.97	-0.06		chr6:24871774-24872120	<25kb	yes	yes	chr6:24871929-24871949	14.1375	GAACATGCTC AAGCATGTTT
2899022	TRIM38	1.36	1.28		chr6:26066923-26067325	up	yes	yes	chr6:26067055-26067075	14.2664	gggcttgcct aaacatgcct
2905118	SFRS3	-0.92	-0.86		chr6:36742637-36743354	<25kb	yes	yes	chr6:36743013-36743033	10.6118	AGACAAGCCC GGGCAAGGCC
					chr6:36683799-36684175	down	yes	yes	chr6:36684052-36684072	10.9781	gggcatgttg gcacatgcct
2905169	CDKN1A	2.01	1.63		chr6:36742637-36743354	<25kb	yes	yes	chr6:36743013-36743033	10.6118	AGACAAGCCC GGGCAAGGCC
					chr6:36751774-36752577	up	yes	yes	chr6:36752204-36752224	13.0306	GAACATGTCC CAACATGTTG
					chr6:36758067-36758899	up	yes	yes	chr6:36758398-36758418	10.4176	CTGCAAGTTG GGACTTGTCC
2908100	POLH,FLJ45508	1.1	0.66		chr6:43651707-43652172	up	yes	yes
2911413	PRIM2	-1.27	-1.2		chr6:57464585-57465012	intragenic	yes	yes	chr6:57464835-57464855	14.4927	gggcatgttt aggcaagccc
2929168	UTRN	-0.92	-1.16		chr6:145020526-145020716	intragenic	yes	no	chr6:145020600-145020620	9.82826	TGGCGTGTTT GCACATGTCC
					chr6:144749025-144749266	intragenic	yes	no	chr6:144749149-144749169	11.0243	aggcatgttg gcacatgccc
2931391	MTHFD1L,LOC286297	-1.05	-0.65		chr6:151219563-151220454	<25kb	yes	yes	chr6:151220176-151220196	18.3152	ggacatgcct gggcatgtcc
2938636	LOC150759,FLJ46552,GMDS	-1.36	-0.74		chr6:2414652-2414923	intergenic	yes	no	chr6:2414869-2414889	13.7865	gtgcatgtct gtgcatgcct
					chr6:1835344-1835669	intragenic	yes	yes	chr6:1835578-1835598	9.5353	gtgcatgtcc tttcatgtcg
2944068	DEK,XRCC2	-0.83	-0.8		chr6:18434202-18434688	intergenic	yes	yes	chr6:18434421-18434441	14.6137	GGACATGTTC GGGCTTGCAC
2945741	HCG11,ASS1,C6ORF32	0.94	-0.12		chr6:24935380-24935822	intragenic	yes	yes	chr6:24935582-24935602	7.94807	GGGTAAGCCT GGGCTTGCGC
					chr6:25093599-25093891	intergenic	yes	yes	chr6:25093760-25093780	13.8909	TGGCTTGCCC TGACATGTTC
2962383	FAM46A	0.97	1.35		chr6:82526273-82526658	<25kb	yes	yes	chr6:82526476-82526496	14.9144	CTACAAGTCT GGACATGTCT
2968652	SESN1	2.18	1.66		chr6:109436726-109437395	intragenic	yes	yes	chr6:109436914-109436934	10.2955	TGACTTGTGG AGACTTGTCC
2973995	LOC401220,EPB41L2	-1.18	-0.92		chr6:131257037-131257289	intragenic	yes	no	chr6:131257129-131257149	10.0514	aggcatgtgc gatcatgccc
2974413	MOXD1	0.91	0.27		chr6:132614960-132615319	intergenic	yes	yes	chr6:132615146-132615166	10.9682	aggcaggctg gggcatgccc
2987843	SDK1	-1	-0.64		chr7:3658425-3658645	intragenic	yes	no	chr7:3658522-3658542	14.2002	ggacatgcac agacaagcct
					chr7:3962078-3962806	intragenic	yes	yes	chr7:3962339-3962359	11.9882	TGACAGGCTA AGACATGCCC
2999485	STK17A	0.91	0.87		chr7:43583388-43584122	<25kb	yes	yes	chr7:43583769-43583789	14.6326	gggcatgctc aggcaagtcc
					chr7:43575582-43575981	<25kb	yes	yes	chr7:43575700-43575720	7.96833	ACACAAGCAG AGGCATGTAA
3011317	LOC645617,CROT,LOC641826	0.96	0.57		chr7:86798096-86798648	<25kb	yes	yes	chr7:86798376-86798396	13.6675	gggcttgtct gggcaagtca
					chr7:86790232-86790610	<25kb	yes	yes	chr7:86790448-86790468	15.1732	gagcatgtct ggacaagtca
					chr7:86812233-86812751	up	yes	no
3015911	TRIP6	0.88	0.16		chr7:100303639-100304099	down	yes	yes	chr7:100303905-100303925	7.91786	CTGCAAGTAC CAACATGTCA
3035464	MAD1L1	-0.86	-0.52		chr7:2176117-2176907	intragenic	yes	yes	chr7:2176295-2176315	12.5991	CTGCATGCCA GGGCTTGTCC
					chr7:2243389-2243746	up	yes	yes	chr7:2243575-2243595	7.9294	GGACAAGCCC AGGCAGATCA
					chr7:1902533-1902992	intragenic	yes	no	chr7:1902730-1902750	14.5262	GAACATGCCT AGGCATGTGC
3055466	CALN1	-1.13	-0.57		chr7:71508098-71508620	up	yes	yes	chr7:71508359-71508379	9.99434	aggcatgtct tcacaCGCCT
3060095	TP53AP1	2.16	1		chr7:86798096-86798648	<25kb	yes	yes	chr7:86798376-86798396	13.6675	gggcttgtct gggcaagtca
					chr7:86790232-86790610	<25kb	yes	yes	chr7:86790448-86790468	15.1732	gagcatgtct ggacaagtca
					chr7:86812233-86812751	up	yes	no
3062193	SLC25A13	-0.8	-0.59		chr7:95797561-95797851	<25kb	yes	yes	chr7:95797613-95797633	11.7076	ATTCATGTCT GAACTTGTTT
3082181	NCAPG2	-0.88	-0.61		chr7:158080598-158080903	<25kb	yes	no
3089360	CXORF52,SLC39A14	-0.85	-0.6		chr8:22301342-22301576	up	yes	no	chr8:22301423-22301443	10.0065	gcgcatgcct gtTCATGTCT
3127703	TNFRSF10B	0.91	0.7		chr8:22981855-22982392	intragenic	yes	yes	chr8:22982080-22982100	12.0098	CGTCTTGCCC GGACATGCCC
3128271	NEFL	2.2	1.24		chr8:24868624-24869219	intragenic	yes	no	chr8:24868969-24868989	10.6477	ATTCATGCCC CGGCATGCTT
3134034	PRKDC	-0.78	-0.49		chr8:48998826-48999027	intragenic	yes	no	chr8:48998941-48998961	12.6837	gaacaagcct ggactagcca
3136015	TMEM68	0.96	0.98		chr8:56847376-56847699	up	yes	no	chr8:56847467-56847487	9.86637	TTTCAAGTCT GAGCTTGTCT
3140478	LOC286191,RPESP	0.93	0.29		chr8:74250313-74250695	intergenic	yes	no	chr8:74250370-74250390	15.6768	AGGCATGTCT AGACATGTAG
3147286	RRM2B	1.96	1.21		chr8:103317875-103318604	intragenic	yes	yes	chr8:103318244-103318264	17.2709	AGACATGCCT GGGCATGTCA
3150715	DCC1	-1.57	0.08		chr8:120926577-120926910	intragenic	yes	no	chr8:120926648-120926668	10.5003	aggcatgcgc caacatgccc
3152558	FAM84B	1.29	0.92		chr8:127661193-127661860	<25kb	yes	yes	chr8:127661593-127661613	11.1906	TGGCATGCCT GGGCTTATTT
3156307	LOC652722,PTK2,RP5-886K2.1	-0.96	-0.76		chr8:142087954-142088628	<25kb	yes	yes	chr8:142088354-142088374	10.9781	gggcatgttg gcacatgcct
3162529	C9ORF150	0.82	0.56		chr9:12788095-12788350	intragenic	yes	yes	chr9:12788224-12788244	6.57845	GGACATGTCC TGATGAGCTC
3168255	UNQ338	1.3	0.23		chr9:35895913-35896270	up	yes	yes	chr9:35896128-35896148	8.0799	TTGCAAGTCC AAACAGGCTT
3168508	MELK	-2.2	-0.95		chr9:36876234-36876678	intragenic	yes	yes	chr9:36876504-36876525	15.6479	TAACATGTCT T AGGCATGTCG
3175971	PSAT1	-1.17	-0.18		chr9:80093180-80093543	<25kb	yes	yes	chr9:80093402-80093422	12.255	GGGCAAGACA GGGCATGTCA
3183757	RAD23B	-0.88	-0.56		chr9:109051209-109051641	intergenic	yes	yes	chr9:109051425-109051445	6.41711	GGGTCTGCCC AGGCATGACC
3186745	TRIM32	0.86	0.65		chr9:118489123-118489545	up	yes	yes	chr9:118489327-118489347	9.49744	CGACAAGCCC CAGCATGCTG
3193339	RXRA	-0.98	-0.36		chr9:136411578-136412028	intragenic	yes	yes	chr9:136411815-136411835	6.85078	CGGCAAGTCA GGGCAGGTGC
3215146	NINJ1	2.22	1.04		chr9:94934752-94935194	intragenic	yes	yes
3215701	FANCC	-0.96	-0.87		chr9:96999668-97000342	intragenic	yes	yes	chr9:96999931-96999951	10.403	TCTCAAGCCT GGACATGTTC
3228884	VAV2	-1.05	-0.49		chr9:135736054-135736523	intragenic	yes	yes	chr9:135736255-135736275	10.2396	GAATGTGTCT GGACTTGCCC
					chr9:135743321-135743675	intragenic	yes	no	chr9:135743422-135743442	14.8848	AGGCAGGCCC AGACATGTCT
3244622	ALOX5	2.98	1.87		chr10:45253639-45254520	intragenic	yes	yes	chr10:45254000-45254030	16.4975	GAACATGTCA GAGCATGTGG GGACATGTCA
3248289	CDC2	-0.96	0.09		chr10:62190485-62190816	<25kb	yes	yes	chr10:62190633-62190653	10.85	tgatATGCTT GGGCATGTAC
3253683	ZMIZ1	-0.91	-0.72		chr10:80529736-80530031	intergenic	yes	no	chr10:80529885-80529905	12.8511	GAACAAGACT GGGCATGTAC
3257098	FAS	2.88	1.9		chr10:90740809-90741364	intragenic	yes	yes	chr10:90741046-90741066	13.3046	GGACAAGCCC TGACAAGCCA
3284596	PARD3,LAX1	-0.87	-0.91		chr10:34491023-34491215	intragenic	yes	no	chr10:34491100-34491120	6.91443	gagtttgcct gaacacgccc
3290649	FAM13C1,LOC440258	1.23	0.92		chr10:60766953-60767421	intragenic	yes	yes	chr10:60767165-60767185	12.6697	TGACTTGCCT GGGCATGTGC
3299504	ACTG2	1.82	1.5		chr10:90740809-90741364	intragenic	yes	yes	chr10:90741046-90741066	13.3046	GGACAAGCCC TGACAAGCCA
3303392	BLOC1S2	0.95	0.92		chr10:102035644-102036208	up	yes	yes
3318443	TRIM22	1.59	1.76		chr11:5667963-5668856	up	yes	yes	chr11:5668357-5668377	15.0537	tgacatgtct aggcatgtag
3325839	TCP11L1,LOC286052	0.93	0.45		chr11:33039539-33040038	intragenic	yes	yes	chr11:33040002-33040022	4.764	agacttgcct gggcaacatg
3329649	DDB2	1.3	0.93		chr11:47192886-47193628	up	yes	yes	chr11:47193106-47193127	15.7152	GAACAAGCCC T GGGCATGTTT
3356539	HNT	-1.9	-1.12		chr11:131463554-131464011	intragenic	yes	yes	chr11:131463838-131463858	14.4927	gggcatgttt aggcaagccc
3358425	LRDD	1.6	0.6		chr11:794315-794509	up	yes	no	chr11:794414-794446	15.5569	AGACATGTCC CAGCACGCAGGC AGGCCTGTCC
3360622	TRIM22,TRIM5	1.15	1.02		chr11:5785377-5785828	<25kb	yes	yes	chr11:5785603-5785623	5.06855	CAACATGTTG AGGCAGATCC
					chr11:5667963-5668856	up	yes	yes	chr11:5668357-5668377	15.0537	tgacatgtct aggcatgtag
3362468	SBF2	-0.78	-0.73		chr11:10022599-10023264	intragenic	yes	yes	chr11:10022868-10022888	16.1809	agacatgtcC AGACACGTCT
3376193	STX5,LOC642105	0.77	0.44		chr11:62365411-62365868	up	yes	no
3378191	RIN1	0.92	0.44		chr11:65860954-65861221	up	yes	no	chr11:65861104-65861124	9.89286	GGACAGGTGC AGACATGACC
3400034	WNK1,LOC145663	-0.81	-0.47		chr12:308281-308504	intragenic	yes	no
					chr12:827112-827650	intragenic	yes	yes	chr12:827376-827396	10.9307	aggcatgtgc caacatgccc
					chr12:290262-290553	intragenic	yes	no
3401756	C12ORF5	1.71	1.21		chr12:4300830-4301314	intragenic	yes	yes	chr12:4301042-4301064	17.9951	AGACATGTCC AC AGACTTGTCT
3413212	FLJ20489	1.04	0.96		chr12:46448499-46448810	up	yes	yes	chr12:46448643-46448663	9.70623	GAGGAAGCCC TGACATGTCC
3414440	C12ORF62	1.12	0.84		chr12:48850317-48850885	up	yes	yes	chr12:48850559-48850579	5.69193	gggcttgtct agttctgtcc
3418153	MARS	-0.87	-0.21		chr12:56190129-56190317	intragenic	yes	no	chr12:56190203-56190223	7.50984	aggcgtgtac tatcatgcct
3421300	MDM2,MGC5370,NBPF15	2.01	1		chr12:67488658-67489346	intragenic	yes	yes	chr12:67488970-67488990	10.5337	GGTCAAGTTC AGACACGTTC
3440192	DCP1B	1.04	0.49		chr12:1983703-1984529	up	yes	yes	chr12:1984077-1984097	11.8908	CGACAAGCCC AGGCCTGCCC
3448481	TM7SF3	1.58	1.11		chr12:27057059-27057366	intragenic	yes	yes	chr12:27057252-27057272	9.96945	AGCCAAGCCC GGGCATGTTG
3464747	KITLG	1.61	1.34		chr12:87477655-87478034	intragenic	yes	yes	chr12:87477828-87477849	16.3927	TGACATGCCC A GGACTTGTTC
3465409	LOC256021,BTG1	1.53	1.74		chr12:90952765-90953178	intergenic	yes	yes	chr12:90952968-90952988	6.78412	GGACAAGCCC AGGCAAAGCC
3465409	LOC256021,BTG1				chr12:91063643-91063835	up	yes	no
3472468	LOC652515,FLJ35282,RGPD7,RBM19	-0.78	-0.49		chr12:112762397-112762884	intragenic	yes	yes	chr12:112762647-112762667	14.0372	CAACATGCCC TGACATGTAC
3474495	TRIAP1	1.59	1.2		chr12:119368202-119368787	up	yes	yes	chr12:119368523-119368543	9.92418	CTTCATGTCC GTGCATGCCT
3476741	UBC	-0.86	-0.08		chr12:123964983-123965396	up	yes	no
3485074	RFC3	-1.6	-0.28		chr13:33413052-33413395	intragenic	yes	yes	chr13:33413182-33413202	8.49139	ggttttgtca gggcatgccc
3496637	GPC6	-2.73	-1.77		chr13:93795646-93796064	intragenic	yes	yes	chr13:93795774-93795794	10.6276	GAACATGAAA GAACATGCCC
3529237	DHRS2	-1.34	-1.83		chr14:23170715-23171306	up	yes	yes	chr14:23171056-23171076	10.9419	AGGCAAGTTC AGACAAGCAG
3540862	GPHN,TIGD1	-1.87	-0.89		chr14:66468608-66469515	intragenic	yes	yes	chr14:66469267-66469287	16.7625	aggcaagtct agacatgccc
					chr14:66039968-66040361	up	yes	yes	chr14:66040153-66040173	12.5526	acacaagtcc agacttgtta
3542145	KIAA0247	1.63	1.3		chr14:69249605-69249991	intragenic	yes	yes	chr14:69249767-69249787	12.6894	GCACAAGCCC AGGCTTGCCC
3542847	LOC283567,LOC145474,RNU56B,SIPA1L1	-1.37	-0.76		chr14:71310224-71310976	intergenic	yes	yes	chr14:71310581-71310602	15.7029	gggcttgtct a agacatgctc
					chr14:71100455-71100751	up	yes	yes	chr14:71100558-71100578	8.99933	aggcgtgtac cagcatgcct
3569814	ACTN1,HMGN1	-1.03	-0.63		chr14:68524271-68525342	<25kb	yes	yes	chr14:68524839-68524859	13.016	agacatgtac caacatgccc
3572209	PGF	2.11	0.95		chr14:74489402-74489815	intragenic	yes	yes	chr14:74489649-74489669	12.4367	GTGCATGTCC CTACATGCCC
3576889	LOC440993,FAM74A4,POM121,ATXN3	1.36	0.52		chr14:91639501-91639802	intragenic	yes	yes	chr14:91639666-91639686	9.03265	aggcatgtgc taacacgccc
3580498	CDC42BPB	-0.99	-0.18		chr14:102523383-102523719	intragenic	yes	yes	chr14:102523520-102523540	13.3293	agacaagtac aagcatgttc
3602526	FBXO22	0.91	0.73		chr15:73983183-73983687	up	yes	yes
					chr15:74012039-74012348	down	yes	no
3607698	C15ORF42	-1.64	-0.59		chr15:87857428-87857914	<25kb	yes	yes	chr15:87857747-87857767	7.07652	GTGCATGTCA CAACTTATTT
3628469	RPS27L	0.94	1.16		chr15:61235948-61237001	up	yes	yes	chr15:61236487-61236507	11.5965	GGGCAAGTCA CTACATGCCC
3629652	NOPE	0.79	0.72		chr15:63501248-63501756	intragenic	yes	no	chr15:63501462-63501482	4.76095	GGACATGTCC ACGAAAGCAA
3654699	NUPR1	1.74	0.95		chr16:28455852-28456373	down	yes	yes	chr16:28456125-28456145	10.3133	AGGCAAGCAC ACACATGCCC
3661684	MMP2	0.81	0.06		chr16:54068867-54069154	up	yes	yes	chr16:54068958-54068978	14.9857	AGACAAGCCT GAACTTGTCT
3671202	CDH13	-1.12	-0.74		chr16:81225123-81225556	intragenic	yes	yes	chr16:81225268-81225288	4.70361	CCACATGCCT GGGCAGGGCC
					chr16:81717269-81717698	intragenic	yes	yes	chr16:81717533-81717553	15.7859	aggcatgttt gggcatgtca
3692928	BBS2	1.2	1.06		chr16:55113602-55114045	up	yes	yes	chr16:55113748-55113768	15.5251	ggacaagttt ggacatgctt
3696057	SLC12A4	1.04	0.56		chr16:66557523-66558227	intragenic	yes	yes	chr16:66557766-66557786	14.8702	GGGCAGGTCT GGACATGCCT
3704717	LOC653103,ANKRD11	-1.04	-0.59		chr16:88052386-88052764	up	yes	yes	chr16:88052536-88052556	14.7129	TGGCAAGTTC AGACATGTTC
					chr16:88036018-88036241	up	yes	no	chr16:88036138-88036158	13.9754	GAACATGCCA GGTCATGTCT
3715839	TRAF4	0.77	0.68		chr17:24094119-24094547	up	yes	yes	chr17:24094291-24094311	11.6672	GGGCAAGCCA GGGCCTGCCT
3723317	ACBD4	0.82	0.42		chr17:40581477-40581814	up	yes	no
					chr17:40560367-40561025	up	yes	no
3723348	HEXIM1	1.11	0.71		chr17:40581477-40581814	up	yes	no
3729528	FLJ39349,PPM1D	1.3	0.91		chr17:56032170-56032631	up	yes	yes	chr17:56032394-56032414	6.72827	GGACAAGTCC AGACATCGCG
3737488	KIAA1303	-1.36	-0.75		chr17:76282440-76282967	intragenic	yes	yes	chr17:76282686-76282706	12.8847	AGGCATGCCC GGGCATGGCC
3744217	VAMP2	1.06	0.46		chr17:8017316-8017706	intragenic	yes	no
3776139	NDC80	-1.15	-0.47		chr18:2561307-2561732	up	yes	no
3777470	PTPRM	-1.17	-0.84		chr18:7675060-7675318	intragenic	yes	yes	chr18:7675236-7675256	12.6746	GAACAAGCCC AAGCTTGTAC
					chr18:7779039-7779385	intragenic	yes	no	chr18:7779180-7779200	11.4341	aggcatgttg gcacatgtct
					chr18:7718246-7718791	intragenic	yes	yes	chr18:7718510-7718530	14.4087	gggcatgccc aggcaagcca
					chr18:7723638-7724124	intragenic	yes	yes	chr18:7723851-7723871	15.3506	gggcatgccc aggcaagccc
3781082	SNRPD1	-0.93	-0.73		chr18:17445962-17446461	up	yes	no
3806211	LOC554247,PSTPIP2	1.99	1.75		chr18:41903448-41903921	intragenic	yes	yes	chr18:41903668-41903688	11.4054	GAACATGTAC AAACACGTTT
3808854	KIAA1529,TCF4	-0.9	-1.15		chr18:51469526-51469764	intergenic	yes	no	chr18:51469669-51469689	11.5235	gaacatgcct gggctggcct
3824963	PGPEP1	0.96	1.02		chr19:18336312-18337161	intragenic	yes	yes	chr19:18336797-18336817	12.9419	CTGCATGTCC CGGCATGTCT
3824993	LOC285758,GDF15	3.67	3.57		chr19:18345397-18346477	down	yes	yes	chr19:18345757-18345777	14.1966	AGACCTGCCC GGACATGTCC
3828067	PLEKHF1	1.2	0.42		chr19:34851019-34851811	up	yes	yes	chr19:34851324-34851344	12.06	aggcatgttg gtgcatgcct
3839171	FLJ26850	1.01	0.06		chr19:55246518-55247172	down	yes	yes	chr19:55246724-55246754	14.2102	CGGCATGCCT GGACAGAACT AGACAAGCCC
3862640	SERTAD1	1.89	1.28		chr19:45623619-45624191	up	yes	yes
3873629	SIRPA	-0.83	-0.16		chr20:1805422-1805750	<25kb	yes	yes	chr20:1805497-1805517	9.26437	aaacatgtca ggccctgtcc
3875642	PLCB1,OR7E5P	-0.81	-0.67		chr20:8574663-8575095	intragenic	yes	yes	chr20:8574796-8574816	10.3718	AAACATGTCC AGGGATGCAT
3902489	BCL2L1	1.01	0.21		chr20:29730000-29730613	intragenic	yes	yes	chr20:29730235-29730255	12.2224	CAACTAGTCC AGACAAGTCC
					chr20:29750535-29751357	intragenic	yes	yes	chr20:29750896-29750916	6.91343	GGCTAAGTCC GAACATGCCT
3913737	NKAIN4	1.6	0.56		chr20:61357778-61358378	up	yes	yes	chr20:61358200-61358220	6.58204	GAGCAGGTCT GCACAGGTCC
3942062	NF2	-1.17	-0.95		chr22:28348956-28349628	intragenic	yes	yes	chr22:28349210-28349230	8.24765	aggcatgagc caacatgccc
3949229	TBC1D22A,FLJ14311	-1.04	-0.34		chr22:45904155-45904585	intragenic	yes	yes	chr22:45904345-45904365	8.64826	TGGTGTGCCT GGACTTGTCA
3949722	FAM19A5	-0.95	-0.3		chr22:47330449-47330728	intragenic	yes	no
3993360	SPANXC,SPANXF1	1.46	0.98		chrX:139871359-139871661	intergenic	yes	yes	chrX:139871477-139871497	16.4462	ggacttgtct gggcatgccc
4011096	EDA2R	1.75	0.86		chrX:65774864-65775693	intragenic	yes	yes	chrX:65775280-65775300	14.465	GGACACGTCC AGGCATGTTC
