# Supplementary material for: Role of p53 Serine 46 in p53 Target Gene Regulation
Source: PLoS One. 2011 Mar 4;6(3):e17574. doi: 10.1371/journal.pone.0017574 (PMC3048874; doi:10.1371/journal.pone.0017574)
Supplement: Table S2 — (XLS) [file pone.0017574.s007.xls]

## Sheet: Sheet1
Expression					p53 binding site
Affymetrix ID	Gene symbol	log 2 fold expression change Act.D	log 2 fold expression change Eto		location p53 binding site	location	peak Act.D	peak Eto	p53 motif location	p53scan score	motif
2319560	UBE4B	-0.67	-0.78		chr1:10065794-10066039	intragenic	no	yes	chr1:10065957-10065977	10.1427	gggcaagaat ggacttgcca
2322848	PADI6,PADI4	1.23	1.1		chr1:17508716-17509253	intragenic	yes	yes	chr1:17508976-17508996	12.012	CAGCATGCCC AGGCTAGCCC
2324919	EPHB2	-0.72	-0.9		chr1:23016542-23016971	intragenic	yes	yes	chr1:23016720-23016740	12.9588	GGACATGTAT AGACACGTAC
2334191	PLK3	1.49	1.36		chr1:45037861-45038649	up	yes	yes	chr1:45038183-45038203	5.29868	TAACATGCCC GGGCAAAAGC
2334602	TSPAN1	1.54	1.7		chr1:46421400-46421910	intragenic	no	yes	chr1:46421657-46421677	8.2417	TGGCAAGTGA GGACTAGTCA
2343231	NEXN	-0.22	-0.97		chr1:78187370-78187606	intragenic	no	yes	chr1:78187462-78187482	8.84891	GGACTTGTCT GGGCATAATA
2359433	LCE1E,LCE1A	1.13	1.23		chr1:151025064-151025488	up	yes	yes	chr1:151025269-151025289	9.01463	GGGCAAGTCC TCTCATGCCC
2375664	BTG2	2.37	1.57		chr1:201542166-201542745	intragenic	yes	yes	chr1:201542434-201542454	7.73892	GGCCCTGCCT GGACATGCCA
2376894	DYRK3	0.79	0.94		chr1:204873670-204874123	up	yes	yes	chr1:204873863-204873883	7.78991	AATCATGTGG GGGCAAGTCT
2379132	ATF3	1.18	1.42		chr1:210836143-210836795	up	yes	yes	chr1:210836528-210836548	12.881	CTACATGTCA GGACATGTAA
2384788	GALNT2	-0.87	-0.98		chr1:228286545-228287431	intragenic	yes	yes	chr1:228286794-228286814	7.4859	tggcatgtct gggcaaccaa
2385696	C1ORF57	1.11	0.96		chr1:231155179-231155722	intragenic	yes	yes	chr1:231155423-231155443	10.4512	ccacttgccc tgacttgtcc
2401643	FUCA1	1.93	2.31		chr1:24064502-24065027	intragenic	yes	yes	chr1:24064744-24064764	11.2261	GAACTTGCAT GAACTTGCCC
2404158	LAPTM5	0.53	1.99		chr1:30993539-30993995	intragenic	no	yes	chr1:30993713-30993733	14.0674	AGACAGGCCC GGGCTTGTCT
2408499	SCMH1	-1.59	-0.91		chr1:41520144-41520330	intragenic	no	yes
2412082	FAF1	-2.11	-1.32		chr1:50841740-50842281	intragenic	yes	yes	chr1:50841998-50842018	11.2848	GCACTTGTCT GGACTAGCCC
					chr1:50906127-50906297	intragenic	no	yes
2417272	GNG12	-0.69	-0.8		chr1:67963301-67963780	intragenic	yes	yes	chr1:67963646-67963669	16.8022	AAACATGTCT GTC AAACATGTCT
2418078	NEGR1	-1.8	-1.28		chr1:72239026-72239485	intragenic	yes	yes	chr1:72239259-72239279	15.6797	agacttgctc agacatgtcc
2418570	SLC44A5	1.33	1.01		chr1:75610104-75610504	intragenic	yes	yes	chr1:75610327-75610347	10.9781	gggcatgttg gcacatgcct
2440586	PVRL4	1.95	1.96		chr1:159311112-159311465	intragenic	no	yes	chr1:159311231-159311251	4.45303	CAACGTGTCC AGACAGCTCT
2455418	PTPN14,AP3S1,LOC643454	-0.74	-0.82		chr1:212679305-212679996	intragenic	yes	yes	chr1:212679593-212679613	11.9456	AAACATGTTG CAACATGTCC
2469825	GREB1,RN7SL1	0.44	1.07		chr2:11689052-11689488	intragenic	yes	yes	chr2:11689229-11689249	10.6696	aggctagccc gggcttgtgc
2477073	CRIM1	-0.65	-1.07		chr2:36448545-36448831	intragenic	no	yes	chr2:36448625-36448645	11.6132	AGACAGGCCA AAACTTGCCC
2491336	KCMF1	-0.59	-0.78		chr2:85095372-85095741	intragenic	yes	yes	chr2:85095520-85095540	8.72095	TTGCATGTTA AAACTTGCAA
2513471	SCN2A	0.41	1.57		chr2:165858914-165859099	up	no	yes	chr2:165859006-165859026	11.1195	CTGCATGTTT TAGCATGTCT
2515933	ZAK	-1.18	-1.12		chr2:173697354-173697886	intragenic	yes	yes	chr2:173697609-173697629	13.8758	TGACATGCCA GAACTTGTTC
2516023	CDCA7	-0.81	-1.19		chr2:173864297-173864786	<25kb	yes	yes	chr2:173864557-173864577	12.5615	aggcgtgtcc aggcaagtca
					chr2:173873445-173873867	intergenic	yes	yes	chr2:173873606-173873627	15.7691	gggcatgtct t aggcaagccc
2533670	CENTG2	-0.93	-0.83		chr2:236215687-236216058	intragenic	yes	yes	chr2:236215892-236215912	14.6864	AGTCATGCCT GGACTTGTCT
2541699	FAM49A	1.31	1.41		chr2:16649090-16649329	intragenic	no	yes	chr2:16649196-16649216	6.84113	GGCCCAGCCC TGACATGTCT
2547114	XDH	0.14	1.05		chr2:31466696-31467145	intragenic	no	yes	chr2:31466916-31466936	11.5738	gtgcatgata agacatgttc
2555277	USP34	-0.86	-0.97		chr2:61358473-61358812	intragenic	yes	yes	chr2:61358598-61358618	15.3905	ggacttgccc ggacttgcct
2558612	TGFA	0.97	1.87		chr2:70676928-70678245	intergenic	yes	yes	chr2:70677730-70677750	17.4248	GAACATGCCC AGGCATGTCT
					chr2:70650762-70651413	<25kb	yes	yes	chr2:70650918-70650938	10.1112	AAACATGTTC TCACATGCAT
2559649	DUSP11	1.2	0.86		chr2:73857612-73858127	intragenic	yes	yes	chr2:73857888-73857908	5.94349	aaacatgatc caacaggcct
2598145	ABCA12	0.1	0.93		chr2:215710770-215711099	intragenic	no	yes	chr2:215710924-215710944	11.3147	GGGCATGTTA AGACTCGCTC
2600689	EPHA4	1.36	1.66		chr2:222103144-222103453	intragenic	no	yes	chr2:222103203-222103223	10.6763	GTACATGTCT CAGCAAGTCG
2603051	SP110	1.74	1.06		chr2:230789418-230789859	intragenic	no	yes	chr2:230789619-230789639	7.5296	GAACATGCCT GGGCTGGGCC
2615060	RBMS3	-1.19	-1.14		chr3:29939570-29939822	intragenic	no	yes
					chr3:29269169-29269405	intergenic	no	yes	chr3:29269365-29269385	12.1919	GGACAAGTAT GTACTTGCCC
2650357	ARL14	2.27	2.47		chr3:161925896-161926068	intergenic	no	yes	chr3:161925950-161925970	11.475	ggacatgaat ggacacgtct
2662020	RAD18	-1.05	-0.78		chr3:8862841-8863164	intergenic	no	yes	chr3:8863037-8863057	10.8462	agaccagtca ggacttgccc
2663810	XPC	0.73	0.82		chr3:14194815-14195335	up	yes	yes	chr3:14195074-14195094	7.85805	TTGCTTGTCT GGGCAAATTC
2677723	ARHGEF3	1.2	0.89		chr3:56792874-56793619	intragenic	yes	yes	chr3:56793120-56793140	11.1288	GGTCATGCCC AGACATGATG
					chr3:57024107-57024477	intragenic	no	yes	chr3:57024364-57024384	10.9566	CAACATGTCT CTACTTGTTT
2683763	ROBO1,LOC642132	-1	-1.09		chr3:79556751-79556978	intragenic	no	yes	chr3:79556849-79556869	8.10969	CGACATGCTC CTTCATGCCT
2701049	GPR87	2.87	1.66		chr3:152516415-152516645	up	yes	yes	chr3:152516551-152516571	11.6771	TGACATGTTT TAACATGACT
2706791	ZMAT3	1.28	0.8		chr3:180270523-180270884	up	no	yes	chr3:180270670-180270690	16.7903	AGGCATGTCT GGACTTGTTT
2708922	IGF2BP2	-1.05	-1.11		chr3:186918213-186918793	down	yes	yes	chr3:186918450-186918471	15.2844	GGGCATGTCC C AGACATGATC
2710599	CLDN1	0.88	1.78		chr3:191526428-191526955	up	no	yes	chr3:191526647-191526667	14.0813	aaacaagttc agacatgcac
2722823	PCDH7	1.02	0.85		chr4:30450887-30451207	intragenic	no	yes
					chr4:30367998-30368497	intragenic	no	yes
2732391	CCNG2	1.63	1.47		chr4:78472878-78473592	intergenic	yes	yes	chr4:78473281-78473301	17.0636	aggcatgttc agacatgtct
					chr4:78482514-78483040	intergenic	yes	yes	chr4:78482784-78482804	17.0746	aggcatgttt ggacatgtct
					chr4:78484102-78484614	intergenic	yes	yes	chr4:78484374-78484404	14.823	AGGCATGTTT GGATATGTCT GGGCAagtct
2750627	CPE	1.1	0.86		chr4:166567615-166567882	intragenic	yes	yes	chr4:166567774-166567795	15.6667	aggcatgtct t aggcaagccc
					chr4:166524508-166524684	intragenic	no	yes	chr4:166524580-166524600	7.97347	GGGCTTGCCC CTACATGATA
2751066	PALLD,LOC147080	-0.61	-1.04		chr4:169961479-169961895	intragenic	yes	yes	chr4:169961635-169961655	6.11014	TTGCTTGTTT GGAGTTGTTT
2754937	TLR3	1.01	2.58		chr4:187225277-187225537	up	yes	yes	chr4:187225374-187225394	11.9466	aggcatgcac caacatgccc
2766893	APBB2	-1.41	-1.05		chr4:40841447-40842776	up	yes	yes	chr4:40841751-40841771	14.8726	gggcatgttg ggacatgcct
2775909	PLAC8	0.54	-0.85		chr4:84310927-84311727	intergenic	yes	yes	chr4:84311364-84311384	18.0229	gggcatgcct ggacatgtct
2779638	PPP3CA	-0.67	-0.81		chr4:102497089-102497508	<25kb	no	yes
2782545	CAMK2D	-0.86	-0.9		chr4:114701743-114702145	intragenic	yes	yes	chr4:114701936-114701956	17.6081	ggacatgcct gggcatgcct
2789957	FBXW7	1.04	0.96		chr4:153493089-153493502	intragenic	yes	yes	chr4:153493222-153493242	13.2877	GGACATGCTC AGGCACGTCA
2791419	C4ORF18	2.77	1.15		chr4:159311753-159312175	up	yes	yes	chr4:159311957-159311977	9.92515	CGGCTTGTCT GGACAGGTCA
2797771	FLJ25801	1.64	1.84		chr4:189266046-189266281	up	no	yes	chr4:189266252-189266272	11.4545	taacttgtct ggtcttgttc
2809245	ITGA2	0.25	1.83		chr5:52359404-52359956	intragenic	yes	yes	chr5:52359773-52359793	11.2303	TCACATGTTG GGGCATGCCT
2809399	FST	0.51	0.85		chr5:52822293-52822777	down	yes	yes	chr5:52822455-52822475	14.2761	GGACCTGCCC AGACATGTCC
2820925	RHOBTB3	-0.59	-1.14		chr5:95073805-95074257	intragenic	no	yes
2823880	CAMK4	-1.13	-0.89		chr5:110858022-110858606	down	yes	yes	chr5:110858379-110858399	16.0752	AGACATGTCA GAACATGCCC
					chr5:110630174-110630471	intragenic	no	yes	chr5:110630227-110630247	12.0308	ACACATGTAT AGACATGCAT
2839543	WWC1	-0.75	-0.8		chr5:167674277-167674734	intragenic	no	yes
2841699	CPEB4	0.49	1.32		chr5:173243880-173244276	up	no	yes	chr5:173243984-173244004	14.8557	ATACTTGTCC AGACTTGTCT
2862380	ANKRA2	2.37	1.87		chr5:72896731-72897242	up	no	yes	chr5:72896979-72896999	7.39195	CTCCAAGCCC GGGCTTGTTT
2862696	ENC1	0.77	0.91		chr5:73978626-73979152	intragenic	yes	yes	chr5:73978887-73978907	11.7437	AAGCATGTCT GGGCATGAAG
2867145	C5ORF21	-1.06	-1.11		chr5:93038798-93039166	intragenic	no	yes	chr5:93039075-93039095	7.37196	GGACTAGCCT GGACAAAACT
2897635	RGPD7,CDKAL1	-1.42	-1.33		chr6:20974877-20975299	intragenic	no	yes	chr6:20975088-20975108	15.9757	AAACATGCTT GGACATGTTT
2899022	TRIM38	1.36	1.28		chr6:26066923-26067325	up	yes	yes	chr6:26067055-26067075	14.2664	gggcttgcct aaacatgcct
2905118	SFRS3	-0.92	-0.86		chr6:36742637-36743354	<25kb	yes	yes	chr6:36743013-36743033	10.6118	AGACAAGCCC GGGCAAGGCC
					chr6:36683799-36684175	down	yes	yes	chr6:36684052-36684072	10.9781	gggcatgttg gcacatgcct
2905169	CDKN1A	2.01	1.63		chr6:36742637-36743354	<25kb	yes	yes	chr6:36743013-36743033	10.6118	AGACAAGCCC GGGCAAGGCC
					chr6:36751774-36752577	up	yes	yes	chr6:36752204-36752224	13.0306	GAACATGTCC CAACATGTTG
					chr6:36758067-36758899	up	yes	yes	chr6:36758398-36758418	10.4176	CTGCAAGTTG GGACTTGTCC
2911413	PRIM2	-1.27	-1.2		chr6:57464585-57465012	intragenic	yes	yes	chr6:57464835-57464855	14.4927	gggcatgttt aggcaagccc
					chr6:57255941-57256242	intergenic	no	yes	chr6:57256053-57256073	11.1065	GGACATGTAA CTACATGCCT
2913277	KCNQ5	-1.79	-0.9		chr6:73554038-73554262	intragenic	no	yes	chr6:73554144-73554164	6.94577	CAGCATGCCA AGGCACATTC
2929168	UTRN	-0.92	-1.16		chr6:144706937-144707175	intragenic	no	yes	chr6:144707087-144707107	8.70871	GGATTTGCCA GGGCATGTAG
2941546	C6ORF218	0.18	1.22		chr6:10539686-10539935	intragenic	no	yes	chr6:10539788-10539808	8.71242	gggcaagttt catcttgtct
2944068	DEK,XRCC2	-0.83	-0.8		chr6:18434202-18434688	intergenic	yes	yes	chr6:18434421-18434441	14.6137	GGACATGTTC GGGCTTGCAC
2962383	FAM46A	0.97	1.35		chr6:82526273-82526658	<25kb	yes	yes	chr6:82526476-82526496	14.9144	CTACAAGTCT GGACATGTCT
2966636	ASCC3	-0.51	-0.8		chr6:101435317-101435708	up	yes	yes	chr6:101435517-101435537	12.0588	TGACAGGTCG GGACTTGCCC
2968652	SESN1	2.18	1.66		chr6:109436726-109437395	intragenic	yes	yes	chr6:109436914-109436934	10.2955	TGACTTGTGG AGACTTGTCC
2999485	STK17A	0.91	0.87		chr7:43583388-43584122	<25kb	yes	yes	chr7:43583769-43583789	14.6326	gggcatgctc aggcaagtcc
					chr7:43575582-43575981	<25kb	yes	yes	chr7:43575700-43575720	7.96833	ACACAAGCAG AGGCATGTAA
3036985	RNF216	-0.62	-0.94		chr7:5652931-5653441	intragenic	no	yes	chr7:5653150-5653170	7.47709	agatCTGtct tggcttgccc
3049522	TNS3	-0.54	-1		chr7:47297459-47297922	intragenic	no	yes	chr7:47297734-47297754	10.552	tgacttgttg agtcatgtct
3058759	SEMA3C,CCDC144A	-0.64	-1.1		chr7:80273985-80274227	intragenic	no	yes
					chr7:80350780-80351080	intragenic	no	yes
3058991	CACNA2D1	-0.53	-0.89		chr7:81878949-81879301	intragenic	no	yes	chr7:81879034-81879055	15.7962	AGGCATGCAC A GGACATGTCT
3060095	TP53AP1	2.16	1		chr7:86798096-86798648	<25kb	yes	yes	chr7:86798376-86798396	13.6675	gggcttgtct gggcaagtca
					chr7:86790232-86790610	<25kb	yes	yes	chr7:86790448-86790468	15.1732	gagcatgtct ggacaagtca
3134922	PCMTD1	1.36	1.09		chr8:52932069-52932260	intragenic	no	yes	chr8:52932123-52932143	10.6328	GAACATGCAT AAGCATGCAG
3142217	PAG1	0.07	0.83		chr8:82302036-82302758	intergenic	yes	yes	chr8:82302471-82302491	9.06878	ccacaagtct acacatgccc
3145149	TP53INP1	3.96	2.81		chr8:96030756-96031076	up	no	yes	chr8:96030947-96030967	4.41516	AAACAAGCCC GGGCAACAAA
3147286	RRM2B	1.96	1.21		chr8:103317875-103318604	intragenic	yes	yes	chr8:103318244-103318264	17.2709	AGACATGCCT GGGCATGTCA
3149161	CSMD3	0.24	1.09		chr8:113755016-113755461	intragenic	yes	yes	chr8:113755134-113755154	14.3066	ATGCAAGTCC AGGCTTGTCT
3150060	EXT1	-1.68	-1.11		chr8:119116528-119116789	intragenic	no	yes	chr8:119116561-119116581	9.40736	TATCAAGCCC GGGCAAGTTA
3150579	ENPP2	0.61	1.04		chr8:120702180-120702563	intragenic	yes	yes	chr8:120702401-120702421	11.7504	gagcatgtcc tcacttgtct
3151607	FBXO32	1.11	1.46		chr8:124550212-124550510	intergenic	no	yes	chr8:124550446-124550466	10.9577	agacatgtct gttcaagtac
					chr8:124554900-124555140	intergenic	no	yes
3152558	FAM84B	1.29	0.92		chr8:127661193-127661860	<25kb	yes	yes	chr8:127661593-127661613	11.1906	TGGCATGCCT GGGCTTATTT
3153428	FLJ43276,C4ORF38,DDEF1	-1.21	-0.9		chr8:131387339-131387537	intragenic	no	yes	chr8:131387434-131387454	12.7672	GGGCAAGTCA TGACTTGTTA
					chr8:131344202-131344440	intragenic	no	yes
3154002	KCNQ3	0.19	0.9		chr8:133400306-133400841	intragenic	no	yes	chr8:133400536-133400567	16.5879	GGGCATGTCT GGGGGAAAGGA GGGCATGTTA
3168508	MELK	-2.2	-0.95		chr9:36876234-36876678	intragenic	yes	yes	chr9:36876504-36876525	15.6479	TAACATGTCT T AGGCATGTCG
3215146	NINJ1	2.22	1.04		chr9:94934752-94935194	intragenic	yes	yes
3215701	FANCC	-0.96	-0.87		chr9:96999668-97000342	intragenic	yes	yes	chr9:96999931-96999951	10.403	TCTCAAGCCT GGACATGTTC
3216195	HSD17B3	0.53	2.6		chr9:98068892-98069255	intragenic	yes	yes	chr9:98069122-98069142	13.0465	aggcatgtcc aggcaggttc
3244622	ALOX5	2.98	1.87		chr10:45253639-45254520	intragenic	yes	yes	chr10:45254000-45254030	16.4975	GAACATGTCA GAGCATGTGG GGACATGTCA
3252170	ADK	-1.87	-0.96		chr10:76013271-76013472	intragenic	no	yes	chr10:76013348-76013368	6.44027	tatgttgccc aggcatgtct
3257098	FAS	2.88	1.9		chr10:90740809-90741364	intragenic	yes	yes	chr10:90741046-90741066	13.3046	GGACAAGCCC TGACAAGCCA
3264621	TCF7L2	-0.66	-0.92		chr10:114817391-114817572	intragenic	no	yes	chr10:114817479-114817499	13.9793	gagcaagtct tggcatgctc
3268274	PLEKHA1	1.08	0.94		chr10:124179386-124179577	intragenic	no	yes
3290649	FAM13C1,LOC440258	1.23	0.92		chr10:60766953-60767421	intragenic	yes	yes	chr10:60767165-60767185	12.6697	TGACTTGCCT GGGCATGTGC
3299504	ACTG2	1.82	1.5		chr10:90740809-90741364	intragenic	yes	yes	chr10:90741046-90741066	13.3046	GGACAAGCCC TGACAAGCCA
3299970	ANKRD1	0.2	1.26		chr10:92727164-92727404	intergenic	yes	yes	chr10:92727288-92727309	17.3545	GAACATGCCT G GGACATGTTT
3300115	PPP1R3C	1.42	1.99		chr10:93402889-93403447	<25kb	no	yes	chr10:93403142-93403162	4.92243	ggacttgctc aggcaaagcc
3303392	BLOC1S2	0.95	0.92		chr10:102035644-102036208	up	yes	yes
3310725	C10ORF88	0.52	0.86		chr10:124706966-124707311	up	no	yes	chr10:124707110-124707130	12.6171	gaacatgccc aatcttgtct
3318443	TRIM22	1.59	1.76		chr11:5667963-5668856	up	yes	yes	chr11:5668357-5668377	15.0537	tgacatgtct aggcatgtag
3329649	DDB2	1.3	0.93		chr11:47192886-47193628	up	yes	yes	chr11:47193106-47193127	15.7152	GAACAAGCCC T GGGCATGTTT
3341024	TSKU	1.17	1		chr11:76173123-76173602	up	no	yes	chr11:76173398-76173418	9.72543	GGATAAGTCT AGACTTGCAG
3353640	GRAMD1B	-0.08	0.8		chr11:122992448-122992721	intragenic	yes	yes	chr11:122992605-122992625	4.66822	GCTCTTGCCC CCACATGCCT
3356539	HNT	-1.9	-1.12		chr11:131463554-131464011	intragenic	yes	yes	chr11:131463838-131463858	14.4927	gggcatgttt aggcaagccc
3360622	TRIM22,TRIM5	1.15	1.02		chr11:5785377-5785828	<25kb	yes	yes	chr11:5785603-5785623	5.06855	CAACATGTTG AGGCAGATCC
					chr11:5667963-5668856	up	yes	yes	chr11:5668357-5668377	15.0537	tgacatgtct aggcatgtag
3381317	STARD10	1.6	0.97		chr11:72169245-72169509	intragenic	no	yes	chr11:72169408-72169428	7.31919	GAACAGGCAG GGGCATGCAG
3397003	KIRREL3	-1.26	-1.14		chr11:126338804-126339076	intragenic	no	yes	chr11:126338902-126338922	7.93344	CAACATGTCT GGAGATGATT
3401756	C12ORF5	1.71	1.21		chr12:4300830-4301314	intragenic	yes	yes	chr12:4301042-4301064	17.9951	AGACATGTCC AC AGACTTGTCT
3403168	LOC340037,C1S	0.83	1.26		chr12:7017008-7017299	<25kb	no	yes	chr12:7017179-7017199	10.7144	CGACTTgttc ttacatgttc
3413212	FLJ20489	1.04	0.96		chr12:46448499-46448810	up	yes	yes	chr12:46448643-46448663	9.70623	GAGGAAGCCC TGACATGTCC
3414440	C12ORF62	1.12	0.84		chr12:48850317-48850885	up	yes	yes	chr12:48850559-48850579	5.69193	gggcttgtct agttctgtcc
3421300	MDM2,MGC5370,NBPF15	2.01	1		chr12:67488658-67489346	intragenic	yes	yes	chr12:67488970-67488990	10.5337	GGTCAAGTTC AGACACGTTC
					chr12:67519645-67519876	intragenic	no	yes	chr12:67519786-67519806	5.43602	GGACATCTTA TGGCCTGCTT
3442641	LOC642333,MPHOSPH8,CD163L1	0.55	1.09		chr12:7477233-7477491	intragenic	no	yes	chr12:7477362-7477382	8.02995	TGTCTAGTCA CGGCTTGTCC
3448481	TM7SF3	1.58	1.11		chr12:27057059-27057366	intragenic	yes	yes	chr12:27057252-27057272	9.96945	AGCCAAGCCC GGGCATGTTG
3454296	LASS5	0.43	1.18		chr12:48850317-48850885	up	yes	yes	chr12:48850559-48850579	5.69193	gggcttgtct agttctgtcc
3464747	KITLG	1.61	1.34		chr12:87477655-87478034	intragenic	yes	yes	chr12:87477828-87477849	16.3927	TGACATGCCC A GGACTTGTTC
					chr12:87463256-87463445	intragenic	no	yes	chr12:87463339-87463359	11.0917	GAACAAGCTG GGGCAAGCCC
3465409	LOC256021,BTG1	1.53	1.74		chr12:90952765-90953178	intergenic	yes	yes	chr12:90952968-90952988	6.78412	GGACAAGCCC AGGCAAAGCC
3471427	MYL2	0.43	0.83		chr12:109856802-109857218	<25kb	no	yes
3474495	TRIAP1	1.59	1.2		chr12:119368202-119368787	up	yes	yes	chr12:119368523-119368543	9.92418	CTTCATGTCC GTGCATGCCT
3496637	GPC6	-2.73	-1.77		chr13:93795646-93796064	intragenic	yes	yes	chr13:93795774-93795794	10.6276	GAACATGAAA GAACATGCCC
					chr13:92667922-92668164	<25kb	no	yes	chr13:92668027-92668047	13.3938	GAACATGCCG GTACATGTTT
3514879	THSD1,KIAA1529,THSD1P,TPTEPS1,LOC644623	1.32	1.38		chr13:51887149-51887409	intragenic	no	yes	chr13:51887287-51887307	6.67569	GGGCATGTCT ATACAGCTCT
3527831	RNASE7	0.37	1.02		chr14:20579906-20580435	up	yes	yes	chr14:20580185-20580205	11.0206	GAACATGTTT AGGCAGGTAC
3529237	DHRS2	-1.34	-1.83		chr14:23170715-23171306	up	yes	yes	chr14:23171056-23171076	10.9419	AGGCAAGTTC AGACAAGCAG
3540862	GPHN,TIGD1	-1.87	-0.89		chr14:66468608-66469515	intragenic	yes	yes	chr14:66469267-66469287	16.7625	aggcaagtct agacatgccc
					chr14:66039968-66040361	up	yes	yes	chr14:66040153-66040173	12.5526	acacaagtcc agacttgtta
					chr14:66382098-66382373	intragenic	no	yes	chr14:66382270-66382290	5.41339	taATGTGCAC ATACATGCCT
					chr14:66633857-66634075	intragenic	no	yes
3542145	KIAA0247	1.63	1.3		chr14:69249605-69249991	intragenic	yes	yes	chr14:69249767-69249787	12.6894	GCACAAGCCC AGGCTTGCCC
					chr14:69149216-69149573	up	no	yes	chr14:69149455-69149475	8.66241	AGGCTAGTAG AGACATGTGC
3542275	SMOC1	-0.07	0.86		chr14:69547514-69548347	intragenic	yes	yes	chr14:69547756-69547776	16.3586	TGACATGCCT GAACATGTCT
					chr14:69535637-69536206	intragenic	no	yes	chr14:69535987-69536007	4.82466	GGATGGGTCT GGGCTTGTGT
3545634	LOC440258,NRXN3	-0.43	-0.8		chr14:78576698-78577162	intragenic	yes	yes	chr14:78577028-78577053	16.3394	gggcatgtcc tagtt aggcaagtcc
					chr14:77671544-77671751	intergenic	no	yes	chr14:77671660-77671680	10.4066	CTGCATGCTT AGTCATGCCC
					chr14:78547700-78547948	intragenic	no	yes
3555340	TEP1	1.5	1.42		chr14:19939153-19939490	intragenic	no	yes
3558071	RABGGTA	0.84	0.94		chr14:23810202-23810447	up	no	yes
3567187	DHRS7	1.42	1.34		chr14:59715864-59716380	<25kb	no	yes	chr14:59716075-59716095	12.858	GGACATGTAT GTACATGCAT
3572209	PGF	2.11	0.95		chr14:74489402-74489815	intragenic	yes	yes	chr14:74489649-74489669	12.4367	GTGCATGTCC CTACATGCCC
3575567	FOXN3	-0.53	-0.9		chr14:88964835-88965392	up	yes	yes	chr14:88965079-88965099	15.6516	TGGCATGCCT AGGCTTGTCT
3594986	TEX9	0.7	0.86		chr15:54448723-54449136	intragenic	yes	yes	chr15:54448961-54448981	11.6821	aggcatgtgc taacatgcct
3595096	LOC653325,TCF12	-0.88	-0.94		chr15:55147018-55147240	intragenic	no	yes	chr15:55147120-55147140	13.1082	AAGCATGTCT CAGCATGTTT
3627422	RORA	-0.11	0.85		chr15:58602622-58602893	intragenic	no	yes	chr15:58602783-58602803	7.50573	attcatgttg gaactagtct
					chr15:58988404-58988807	intragenic	yes	yes	chr15:58988544-58988564	12.369	AGGCAAGTTG AAGCATGTCC
3628469	RPS27L	0.94	1.16		chr15:61235948-61237001	up	yes	yes	chr15:61236487-61236507	11.5965	GGGCAAGTCA CTACATGCCC
3654699	NUPR1	1.74	0.95		chr16:28455852-28456373	down	yes	yes	chr16:28456125-28456145	10.3133	AGGCAAGCAC ACACATGCCC
3654956	NPIP,LOC399491,LAT,LOC339047,LOC440348	0.58	0.92		chr16:28818818-28819256	down	yes	yes	chr16:28818980-28819000	12.8014	ggacatgttg gtgcatgcct
3656665	ORAI3	1.34	0.98		chr16:30868953-30869245	down	no	yes	chr16:30869162-30869182	10.1873	AGGCATGTCA GAGCAGGTCA
3692928	BBS2	1.2	1.06		chr16:55113602-55114045	up	yes	yes	chr16:55113748-55113768	15.5251	ggacaagttt ggacatgctt
3693141	PLLP	0.45	1.14		chr16:55868940-55869343	intragenic	no	yes
3728964	PRR11,PMS2L5	-1.16	-0.89		chr17:54598220-54598499	up	no	yes
3729528	FLJ39349,PPM1D	1.3	0.91		chr17:56032170-56032631	up	yes	yes	chr17:56032394-56032414	6.72827	GGACAAGTCC AGACATCGCG
3749451	MGC87631,CCDC144B	-0.64	-1.36		chr17:20752837-20753090	<25kb	no	yes	chr17:20752912-20752932	10.3565	ATGCATGTCC CAACTAGTTC
3767280	FLJ32065	0.86	0.87		chr17:60401481-60401858	intergenic	no	yes	chr17:60401579-60401599	10.867	AGACATGTCT GGGCCTGGCC
3777470	PTPRM	-1.17	-0.84		chr18:7675060-7675318	intragenic	yes	yes	chr18:7675236-7675256	12.6746	GAACAAGCCC AAGCTTGTAC
					chr18:7718246-7718791	intragenic	yes	yes	chr18:7718510-7718530	14.4087	gggcatgccc aggcaagcca
					chr18:7723638-7724124	intragenic	yes	yes	chr18:7723851-7723871	15.3506	gggcatgccc aggcaagccc
3790704	PMAIP1	1.17	1.45		chr18:55717757-55718122	up	no	yes	chr18:55718023-55718043	8.80922	GAGCGTGTCC GGGCAGGTCG
3791782	SERPINB5	0.51	2.38		chr18:59294812-59295119	up	yes	yes	chr18:59294964-59294984	4.90158	CTTCCTGCCC GAACATGTTG
3797561	LAMA1	-0.11	0.79		chr18:7025022-7025377	intragenic	yes	yes	chr18:7025166-7025186	5.43541	GTTTCTGCCC AGACATGCCC
					chr18:6950509-6951031	intragenic	yes	yes	chr18:6950739-6950759	10.1973	AAGTATGTCG TGACATGttt
3799542	CEP76	0.32	0.87		chr18:12688311-12688633	up	no	yes	chr18:12688498-12688518	4.52882	cactttgccc agacttgtct
3803120	B4GALT6	0.22	0.97		chr18:27453312-27453488	down	no	yes	chr18:27453394-27453414	10.254	attcatgcct tgacttgcta
3806211	LOC554247,PSTPIP2	1.99	1.75		chr18:41903448-41903921	intragenic	yes	yes	chr18:41903668-41903688	11.4054	GAACATGTAC AAACACGTTT
3810542	CCBE1	-0.89	-1.25		chr18:55279474-55279708	intragenic	no	yes	chr18:55279601-55279621	9.38813	GGGCATGCAA CGGCCTGTCC
3824963	PGPEP1	0.96	1.02		chr19:18336312-18337161	intragenic	yes	yes	chr19:18336797-18336817	12.9419	CTGCATGTCC CGGCATGTCT
3824993	LOC285758,GDF15	3.67	3.57		chr19:18345397-18346477	down	yes	yes	chr19:18345757-18345777	14.1966	AGACCTGCCC GGACATGTCC
3824993	LOC285758,GDF15	3.67	3.57		chr19:18357890-18358150	up	no	yes	chr19:18357996-18358016	7.36583	AGCCATGCCC GGGCAAGAAC
3862640	SERTAD1	1.89	1.28		chr19:45623619-45624191	up	yes	yes
3863811	PSG6,PSG10,PSG9,PSG8	-0.18	1.24		chr19:48016303-48016604	intergenic	yes	yes	chr19:48016493-48016513	9.66855	AAACATGTTA GGACTCGCTG
3897505	JAG1	0.74	0.93		chr20:10593821-10594172	intragenic	yes	yes	chr20:10594055-10594075	7.4193	GGGCAAGCCA GGGCACATAC
3899111	BFSP1	0.02	0.85		chr20:17427790-17428135	intragenic	yes	yes	chr20:17428026-17428046	8.73916	aggcaagcac caacatgctg
3942062	NF2	-1.17	-0.95		chr22:28348956-28349628	intragenic	yes	yes	chr22:28349210-28349230	8.24765	aggcatgagc caacatgccc
3945684	APOBEC3H	0.71	1.62		chr22:37823023-37823417	up	no	yes	chr22:37823242-37823262	11.2701	AGACAAGCAG GGGCAAGTCT
3952956	ARVCF	1.02	0.79		chr22:18378035-18378439	up	no	yes	chr22:18378196-18378216	5.26971	CTTCTTGCCC CCACATGTCC
					chr22:18351775-18352482	intragenic	no	yes	chr22:18352095-18352115	8.68774	ACACATGCAT ATACATGACC
3986672	ATG4A	0.46	0.84		chrX:107252696-107253136	intragenic	yes	yes	chrX:107252907-107252927	13.9552	agacatgccc caacatgtac
3993360	SPANXC,SPANXF1	1.46	0.98		chrX:139871359-139871661	intergenic	yes	yes	chrX:139871477-139871497	16.4462	ggacttgtct gggcatgccc
4011096	EDA2R	1.75	0.86		chrX:65774864-65775693	intragenic	yes	yes	chrX:65775280-65775300	14.465	GGACACGTCC AGGCATGTTC
