# Supplementary material for: Role of p53 Serine 46 in p53 Target Gene Regulation
Source: PLoS One. 2011 Mar 4;6(3):e17574. doi: 10.1371/journal.pone.0017574 (PMC3048874; doi:10.1371/journal.pone.0017574)
Supplement: Table S3 — (XLS) [file pone.0017574.s008.xls]

## Sheet: Sheet1
Cluster 4		Cluster 5
Affy Id	HUGO gene name	Affy Id	HUGO gene name
2327418	MED18	2336099	OSBPL9
2348437	SNX7	2352106	CTTNBP2NL
2350489	KIAA1324	2356205	PEX11B
2351687	CHI3L2	2370355	IER5
2378369	HHAT	2375500	TMEM183A
2401347	TCEA3	2383557	C1orf142
2404158	LAPTM5	2397948	EPHA2
2405284	TMEM54	2403793	MECR
2429147	DENND2C	2404693	BAI2
2429466	NGF	2408643	EDN2
2469825	GREB1	2411575	SPATA6
2475116	PLB1	2412834	ZCCHC11
2477598	FAM82A	2417791	ANKRD13C
2482316	ACYP2	2421753	GTF2B
2513471	SCN2A	2428405	RHOC
2515276	DYNC1I2	2434892	VPS72
2547114	XDH	2454378	SLC30A1
2582701	CCDC148	2461473	TARBP1
2586744	METTL8	2461531	IRF2BP2
2588889	-	2477933	GALM
2598145	ABCA12	2486520	ETAA1
2634027	CEP97	2527672	PNKD
2636062	C3orf52	2528426	DNAJB2
2638177	NR1I2	2532294	ALPPL2
2638676	EAF2	2535761	GPC1
2657831	IL1RAP	2548617	CDC42EP3
2669979	CX3CR1	2549455	THUMPD2
2678526	-	2555174	PUS10
2710474	LEPREL1	2556529	SERTAD2
2731636	DKFZP564O0823	2556667	RAB1A
2734629	PTPN13	2568687	FHL2
2754937	TLR3	2600089	PTPRN
2766788	RBM47	2611504	HDAC11
2767790	GNPDA2	2613441	PCAF
2807716	C7	2619480	-
2809128	ITGA1	2648378	RAP2B
2809245	ITGA2	2655955	VPS8
2815791	HEXB	2658275	HRASLS
2825629	TNFAIP8	2673684	IHPK2
2831619	WDR55	2686727	ZBTB11
2841699	CPEB4	2688882	C3orf17
2887449	-	2690956	POPDC2
2941546	-	2705445	PLD1
2952198	-	2732068	SHROOM3
2953777	FRS3	2754673	ANKRD37
2990446	SCIN	2758043	MFSD10
2998638	C7orf10	2761734	FBXL5
3000984	ABCA13	2780656	INTS12
3009441	ZP3	2791197	PDGFC
3069082	TFEC	2796875	UFSP2
3104260	PKIA	2807195	EGFLAM
3109201	SPAG1	2857301	SLC38A9
3126504	CSGALNACT1	2881860	CCDC69
3129588	KIF13B	2910680	LRRC1
3139882	TRAM1	2913694	CD109
3142217	PAG1	2945741	C6orf32
3144033	CALB1	2956217	C6orf138
3149161	CSMD3	2981676	SERAC1
3154002	KCNQ3	2991860	ITGB8
3155489	FAM135B	2995254	C7orf41
3167684	C9orf131	3000010	ZMIZ2
3168309	RECK	3004009	GABPA
3179551	FGD3	3015865	SLC12A9
3189580	ZBTB43	3015911	TRIP6
3190339	COQ4	3016148	SERPINE1
3205108	GNE	3032243	GALNT11
3216195	HSD17B3	3037304	MGC12966
3220846	SUSD1	3041875	OSBPL3
3229628	BTBD14A	3047202	C7orf11
3237548	ARL5B	3064293	EPHB4
3249641	MYPN	3068519	FLJ31818
3250146	SRGN	3069955	TSPAN12
3252036	PLAU	3098935	TGS1
3282974	SVIL	3107242	TMEM67
3299970	ANKRD1	3111375	TTC35
3301263	SORBS1	3116839	WISP1
3321150	ARNTL	3125116	DLC1
3337918	TPCN2	3127334	REEP4
3349453	TTC12	3134511	SNAI2
3353640	GRAMD1B	3135184	RB1CC1
3361621	RIC3	3156848	TSNARE1
3374402	LPXN	3158060	OPLAH
3375545	FADS1	3160773	RCL1
3390949	BTG4	3166880	NFX1
3398455	-	3168255	UNQ338
3406493	DERA	3178480	NXNL2
3409211	PPFIBP1	3194470	EGFL7
3421244	SLC35E3	3198289	C9orf123
3444216	STYK1	3212728	AGTPBP1
3454296	LASS5	3220977	ROD1
3502259	MCF2L	3221395	ALAD
3515009	VPS36	3226493	TRUB2
3527831	RNASE7	3227288	-
3531553	AKAP6	3263555	ADD3
3539201	SYT16	3272027	LRRC27
3542275	SMOC1	3278305	C10orf30
3548346	CALM1	3279108	NMT2
3551303	CCNK	3283920	ARHGAP12
3574121	STON2	3285926	ZNF33B
3576284	RPS6KA5	3295376	ZNF503
3596147	GCNT3	3338060	MYEOV
3604006	ARNT2	3375735	AHNAK
3611625	ALDH1A3	3378210	BRMS1
3627422	RORA	3405032	ETV6
3629243	RBPMS2	3418551	TSFM
3652271	-	3434374	GATC
3674048	SPG7	3439603	JARID1A
3676165	HAGH	3452818	VDR
3676763	ABCA3	3454331	LIMA1
3680434	LITAF	3476097	CDK2AP1
3680524	ZC3H7A	3505449	MIPEP
3693141	PLLP	3506936	MTIF3
3694215	CDH8	3527864	FLJ10357
3699581	TMEM170	3555817	ZNF219
3716411	CPD	3558043	TGM1
3744229	TMEM107	3602497	UBE2Q2
3747638	-	3602873	HMG20A
3756262	TNS4	3610611	ARRDC4
3759540	DCAKD	3625674	RFXDC2
3764872	PTRH2	3641391	TTC23
3775425	B3GNTL1	3644191	FAHD1
3791782	SERPINB5	3653786	HS3ST4
3797561	LAMA1	3661684	MMP2
3798778	-	3711869	ADORA2B
3799542	CEP76	3720031	-
3803120	B4GALT6	3730001	-
3814063	MBP	3735346	LOC100134934
3816815	GNA15	3738901	NARF
3821323	ZNF763	3739867	NXN
3836266	FOSB	3748957	ALDH3A1
3851776	PRDX2	3764022	CUEDC1
3853566	OR10H1	3776504	TGIF1
3863811	PSG9	3795850	-
3863929	PSG4	3815566	STK11
3876645	BTBD3	3824983	PGPEP1
3896200	PCNA	3836614	IGFL2
3899111	BFSP1	3839171	-
3927480	ADAMTS5	3844297	-
3930235	RCAN1	3854772	PDE4C
3934111	SNF1LK	3864646	KCNN4
3944690	PSCD4	3865378	ERCC1
3945684	APOBEC3H	3866605	NAPA
3975467	UTX	3867734	SLC6A16
3976240	ZNF157	3867928	NOSIP
		3902489	BCL2L1
		3917851	SOD1
		3941010	SRRD
		3942179	MTMR3
		3942805	RNF185
		3942916	-
		3945084	MICALL1
		3945863	MGAT3
		3955815	HPS4
		3956909	NIPSNAP1
		3960110	MFNG
		7385683	VPS41
