# Supplementary material for: Role of p53 Serine 46 in p53 Target Gene Regulation
Source: PLoS One. 2011 Mar 4;6(3):e17574. doi: 10.1371/journal.pone.0017574 (PMC3048874; doi:10.1371/journal.pone.0017574)
Supplement: Table S4 — (XLS) [file pone.0017574.s009.xls]

## Sheet: Eto_p53-pS46
Expression						p53 binding site
Affymetrix ID	Gene symbol	log2 exp. change Act.D	log2 exp. change Eto	log2 differential expression		location	location	p53 motif location	p53scan score	motif
2325158	MDS2,KIAA1529	-0.02	-0.51	-0.49		chr1:23791595-23792356	intragenic	chr1:23791858-23791878	8.3862	ggaggtgtcc tgacttgccc
2327418	MED18	0.11	0.4	0.29		chr1:28551411-28551694	intragenic	chr1:28551563-28551583	10.5193	ctgcaggtcc tgacatgtca
2341083	GADD45A	0.77	0.38	-0.39		chr1:67924380-67925687	intragenic	chr1:67925046-67925066	13.9477	GAACATGTCT AAGCATGCTG
2412082	FAF1	-2.11	-1.32	0.79		chr1:50841740-50842281	intragenic	chr1:50841998-50842018	11.2848	GCACTTGTCT GGACTAGCCC
2429466	NGFB	0.17	0.45	0.28		chr1:115644341-115645114	up	chr1:115644779-115644799	10.1525	TGACATTTCC TGGCTTGTCT
2435044	POGZ	-0.03	-0.42	-0.39		chr1:149666870-149667666	intragenic
						chr1:149643836-149644783	down
						chr1:149644796-149645561	down
2477598	FAM82A	-0.02	0.3	0.32		chr2:38107568-38108000	intragenic	chr2:38107666-38107686	12.0609	aaacttgttg agacttgttc
2480168	PRKCE	-0.94	-0.1	0.84		chr2:46088942-46089499	intragenic	chr2:46089194-46089214	13.4356	TCACATGCCC TGGCATGTCC
2486520	ETAA1	0.47	0.09	-0.38		chr2:67532046-67532491	intergenic	chr2:67532321-67532341	13.3334	gaacatgctt agactagcct
2514122	LASS6	-0.97	-0.64	0.33		chr2:169148423-169149000	intragenic	chr2:169148692-169148712	13.8169	TGAcatgtac tgacatgtac
2542420	OSR1	-0.22	0.05	0.27		chr2:19291917-19292482	intergenic	chr2:19292180-19292200	11.8527	AGGCAAGCAC AAGCTTGTCC
2548617	CDC42EP3	1.14	0.02	-1.12		chr2:37734501-37735070	up	chr2:37734913-37734933	11.5498	gaacatgtcc ccgcatgttc
2558612	TGFA	0.97	1.87	0.9		chr2:70650762-70651413	<25kb	chr2:70650918-70650938	10.1112	AAACATGTTC TCACATGCAT
2568687	FHL2	0.57	0.01	-0.56		chr2:105386920-105387716	up	chr2:105387302-105387322	11.9329	AGGCAAGTCC CTGCATGCCT
2576608	MGC50273,LOC441956,LOC646863,LOC653735,LOC647983,LOC391444	0.12	-0.27	-0.39		chr2:132142865-132143355	intergenic	chr2:132143142-132143162	14.3967	aggcttgctc aggcatgtct
2598145	ABCA12	0.1	0.93	0.83		chr2:215710770-215711099	intragenic	chr2:215710924-215710944	11.3147	GGGCATGTTA AGACTCGCTC
2613441	PCAF	0.49	0.04	-0.45		chr3:20094861-20095256	intragenic	chr3:20095010-20095030	10.8277	agacatgcag caacatgccc
2638886	C3ORF28	0.93	0.42	-0.51		chr3:123595582-123596071	intragenic	chr3:123595895-123595915	13.3968	agacatgccc caacatgcac
2649824	SCHIP1	-0.15	-0.7	-0.55		chr3:161030024-161030412	intragenic	chr3:161030199-161030219	11.152	ATTCATGCCT GTGCATGCCC
2673181	PLXNB1	0.91	0.43	-0.48		chr3:48448914-48449437	up	chr3:48449108-48449128	12.6284	AGACATGAAT GGACTTGCCT
2673257	CCDC51	0.97	0.29	-0.68		chr3:48448914-48449437	up	chr3:48449108-48449128	12.6284	AGACATGAAT GGACTTGCCT
2677723	ARHGEF3	1.2	0.89	-0.31		chr3:56792874-56793619	intragenic	chr3:56793120-56793140	11.1288	GGTCATGCCC AGACATGATG
2690012	BZW1,LOC151579,LSAMP	-0.62	-0.09	0.53		chr3:117819761-117820180	intergenic	chr3:117819884-117819904	11.4877	tgatttgccc agacatgcct
2691982	KPNA1	0.07	-0.42	-0.49		chr3:123697958-123698365	up	chr3:123698187-123698207	13.3917	ATACATGCCC AGACATATCC
2706791	ZMAT3	1.28	0.8	-0.48		chr3:180270523-180270884	up	chr3:180270670-180270690	16.7903	AGGCATGTCT GGACTTGTTT
2766893	APBB2	-1.41	-1.05	0.36		chr4:40841447-40842776	up	chr4:40841751-40841771	14.8726	gggcatgttg ggacatgcct
2780999	PAPSS1	0.24	-0.24	-0.48		chr4:108520050-108520505	intergenic	chr4:108520249-108520269	15.0428	ttacatgcct ggacatgcca
2807716	C7	-0.03	0.49	0.52		chr5:41024651-41025383	intragenic	chr5:41025083-41025103	9.62941	ATTCAAGTCC AGACATGAAC
2809245	ITGA2	0.25	1.83	1.58		chr5:52359404-52359956	intragenic	chr5:52359773-52359793	11.2303	TCACATGTTG GGGCATGCCT
2809399	FST	0.51	0.85	0.34		chr5:52822293-52822777	down	chr5:52822455-52822475	14.2761	GGACCTGCCC AGACATGTCC
2816459	F2R	1.8	0.76	-1.04		chr5:76042904-76043530	up	chr5:76043262-76043282	4.95702	atctgtgcct ggacatgttc
2887449	NKX2-5	-0.03	0.47	0.5		chr5:172652027-172652319	intragenic	chr5:172652193-172652213	14.1544	aggcaagacc aggcatgtcc
2905169	CDKN1A	2.01	1.63	-0.38		chr6:36742637-36743354	<25kb	chr6:36743013-36743033	10.6118	AGACAAGCCC GGGCAAGGCC
2930592	MAP3K7IP2	-0.1	-0.52	-0.42		chr6:149699429-149699770	up	chr6:149699605-149699625	12.1459	GAACATGTTC AGACAGGCCT
2952198	LOC653788,C6ORF128	-0.03	0.49	0.52		chr6:37320347-37321104	up	chr6:37320731-37320751	14.5728	aggctagcct agacatgttc
2956217	C6ORF138	0.32	-0.08	-0.4		chr6:48186612-48187181	intergenic	chr6:48186893-48186913	14.4876	gggcaagtct gggcaagcct
2962383	FAM46A	0.97	1.35	0.38		chr6:82526273-82526658	<25kb	chr6:82526476-82526496	14.9144	CTACAAGTCT GGACATGTCT
2969677	REV3L	0.19	-0.33	-0.52		chr6:111911600-111912358	up	chr6:111912036-111912056	12.7098	GTACATGTAA GGACTTGTCA
3013952	ACN9	0.28	-0.22	-0.5		chr7:96634879-96635502	intragenic	chr7:96635201-96635221	13.1265	ggtcttgcct gggcatgccc
3024275	MKLN1	-0.05	-0.45	-0.4		chr7:130489687-130489951	intergenic	chr7:130489839-130489859	15.535	gtacatgtat agacatgtct
3041875	OSBPL3	0.5	0	-0.5		chr7:24976951-24977925	up	chr7:24977542-24977562	4.87505	AGGCAAGCCC GGGCACAGCT
3084950	CLDN23	-0.37	-0.09	0.28		chr8:8559877-8560397	intergenic	chr8:8560146-8560166	10.3897	cggcatgtgc aaacttgttc
3109201	SPAG1	0.05	0.53	0.48		chr8:101343631-101343930	intragenic	chr8:101343717-101343737	12.716	gtgcatgtac gtacatgtct
3126739	LZTS1	-0.16	0.11	0.27		chr8:20219443-20219907	intergenic	chr8:20219706-20219726	12.6577	aggcatgctc caacatgcct
3142217	PAG1	0.07	0.83	0.76		chr8:82302036-82302758	intergenic	chr8:82302471-82302491	9.06878	ccacaagtct acacatgccc
3155937	NIBP	-0.56	-0.06	0.5		chr8:140975883-140976687	intragenic	chr8:140976352-140976372	11.7164	AGACACGTTG GGACATGCCT
3166880	NFX1	0.22	-0.06	-0.28		chr9:33286359-33286841	intragenic	chr9:33286590-33286610	11.5508	aggcatgtta gcacatgcct
3200040	LOC648570,BNC2	-0.3	-0.69	-0.39		chr9:16627347-16627538	intragenic	chr9:16627439-16627469	13.769	GGGCAAGCCT CCGCCAGGGA AGACCTGTCT
3220977	ROD1,TRIM73	0.44	0.07	-0.37		chr9:114101640-114101903	intragenic	chr9:114101862-114101882	10.9612	gaacatgaat ggacatgacc
3252036	PLAU	-0.05	0.3	0.35		chr10:75317438-75317956	<25kb	chr10:75317665-75317685	5.30535	GGACATGCCA GGGCAATGCC
3290649	FAM13C1,LOC440258	1.23	0.92	-0.31		chr10:60766953-60767421	intragenic	chr10:60767165-60767185	12.6697	TGACTTGCCT GGGCATGTGC
3329649	DDB2	1.3	0.93	-0.37		chr11:47192886-47193628	up	chr11:47193106-47193127	15.7152	GAACAAGCCC T GGGCATGTTT
3371986	NUP160	-0.4	-0.03	0.37		chr11:47192886-47193628	up	chr11:47193106-47193127	15.7152	GAACAAGCCC T GGGCATGTTT
3376193	STX5,LOC642105	0.77	0.44	-0.33		chr11:62365411-62365868	up
3379063	ACY3	-0.15	0.25	0.4		chr11:67180452-67180814	<25kb	chr11:67180534-67180554	14.0053	gggcaagtcc aagcatgcca
3390949	BTG4	0.01	0.44	0.43		chr11:110886122-110886719	up	chr11:110886476-110886496	13.9914	AGGCATGCCT AGACATGAAC
3400034	LOC145663,WNK1	-0.81	-0.47	0.34		chr12:827112-827650	intragenic	chr12:827376-827396	10.9307	aggcatgtgc caacatgccc
3421300	MGC5370,MDM2,NBPF15	2.01	1	-1.01		chr12:67519645-67519876	intragenic	chr12:67519786-67519806	5.43602	GGACATCTTA TGGCCTGCTT
3423301	NAV3V2,LOC652725	-0.66	0.08	0.74		chr12:77075047-77075509	intragenic	chr12:77075329-77075349	12.6578	gggcatgttg gtacatgcct
3431483	HMGA1,ATP2A2	-0.58	-0.14	0.44		chr12:109262815-109263393	intragenic	chr12:109263185-109263205	13.8356	GAGCATGTTT GAACATGTAC
3434374	LOC646043,GATC	0.2	-0.07	-0.27		chr12:119368202-119368787	up	chr12:119368523-119368543	9.92418	CTTCATGTCC GTGCATGCCT
3440192	DCP1B	1.04	0.49	-0.55		chr12:1983703-1984529	up	chr12:1984077-1984097	11.8908	CGACAAGCCC AGGCCTGCCC
3459434	FAM19A2	0.39	0.73	0.34		chr12:60872716-60873406	up	chr12:60873115-60873135	12.3179	GGTCATGTCC TTACATGTTT
3461341	CPM	-0.12	0.22	0.34		chr12:67519645-67519876	intragenic	chr12:67519786-67519806	5.43602	GGACATCTTA TGGCCTGCTT
3474495	TRIAP1	1.59	1.2	-0.39		chr12:119368202-119368787	up	chr12:119368523-119368543	9.92418	CTTCATGTCC GTGCATGCCT
3485074	RFC3	-1.6	-0.28	1.32		chr13:33413052-33413395	intragenic	chr13:33413182-33413202	8.49139	ggttttgtca gggcatgccc
3489708	FLJ31945,BCMS,DLEU1	0.17	-0.16	-0.33		chr13:50001197-50002004	intergenic	chr13:50001657-50001677	16.2751	AGGCTTGTCC GGGCATGTCC
3496637	GPC6	-2.73	-1.77	0.96		chr13:93795646-93796064	intragenic	chr13:93795774-93795794	10.6276	GAACATGAAA GAACATGCCC
3513395	XRCC2,MED4	-0.17	0.35	0.52		chr13:47538591-47539106	<25kb	chr13:47538881-47538901	15.8071	gggcttgtct gggcatgccc
3514290	DLEU7	-0.23	0.09	0.32		chr13:50203635-50203827	intragenic	chr13:50203751-50203771	14.5129	GAACAAGCCC AGGCAAGTCT
3531553	AKAP6	0.11	0.61	0.5		chr14:31888325-31888724	up	chr14:31888473-31888493	11.9093	GGACATGTCA GGGCTTGATG
3539201	SYT16	0.24	0.57	0.33		chr14:61501506-61501806	intergenic	chr14:61501648-61501668	7.87989	aaacatgtct aaacagggcc
3575567	FOXN3	-0.53	-0.9	-0.37		chr14:88964835-88965392	up	chr14:88965079-88965099	15.6516	TGGCATGCCT AGGCTTGTCT
3580498	CDC42BPB	-0.99	-0.18	0.81		chr14:102523383-102523719	intragenic	chr14:102523520-102523540	13.3293	agacaagtac aagcatgttc
3607232	ISG20L1	0.45	0.15	-0.3		chr15:86965248-86966022	up	chr15:86965541-86965561	11.4368	GGGCTTGCCC GGGCATGTGG
3641633	ADAMTS17	-0.11	0.16	0.27		chr15:98325561-98325970	down	chr15:98325672-98325692	12.2282	gggcgtgtca gaacatgctc
3651588	LYRM1	-0.32	0.03	0.35		chr16:20784591-20785409	up	chr16:20784771-20784791	15.7367	ATACATGTCC AAACATGCCC
3722770	C17ORF53	-0.46	0.14	0.6		chr17:39585469-39586259	intragenic	chr17:39585974-39585994	12.3873	AGACATGCCA GTACATGTGC
3744217	VAMP2	1.06	0.46	-0.6		chr17:8017316-8017706	intragenic
3744965	CLLU1,FLJ14311,GAS7	-0.08	0.22	0.3		chr17:10049613-10050148	<25kb	chr17:10049839-10049859	16.5001	ggacttgccc agacatgccc
3748957	ALDH3A1	0.36	0.09	-0.27		chr17:19596927-19597424	up	chr17:19597233-19597253	13.1625	GGACATGCCA GGGCACGCTT
3750578	FLJ40504,KRT18P51,KRT18P8	-0.47	0.37	0.84		chr17:23633821-23634171	intragenic	chr17:23633964-23633984	11.798	aggcatgcac caacatgcct
3770052	SDK2	-0.27	0.04	0.31		chr17:69121820-69122462	intergenic	chr17:69122209-69122230	17.199	AAACATGTCC T GGGCATGTTT
3824983	PGPEP1	0.51	0.08	-0.43		chr19:18336312-18337161	intragenic	chr19:18336797-18336817	12.9419	CTGCATGTCC CGGCATGTCT
3844297	MGC2752,LOC653789,FLJ43681,LOC494024,MGC70863	0.31	-0.06	-0.37		chr19:63800089-63800218	<25kb	chr19:63800153-63800183	13.7326	gggcttgtct agttctgtcc aggcatgctg
3849797	ZNF561	0.69	0.21	-0.48		chr19:9593536-9593814	up	chr19:9593713-9593733	10.2786	ggaccagttc aggcatgcca
3896200	PCNA	0.09	0.45	0.36		chr20:5048431-5049124	up	chr20:5048821-5048841	9.77989	GAACAAGTCC GGGCATATGT
3902489	BCL2L1	1.01	0.21	-0.8		chr20:29730000-29730613	intragenic	chr20:29730235-29730255	12.2224	CAACTAGTCC AGACAAGTCC
						chr20:29750535-29751357	intragenic	chr20:29750535-29751357	6.91343	GGCTAAGTCC GAACATGCCT
3923896	KRTAP10-12,KRTAP10-6	-0.39	0.09	0.48		chr21:44954062-44954666	intragenic	chr21:44954386-44954406	10.2339	GAACATGAAA ATACATGTCT
3942805	RNF185,FLJ26332	0.55	0.09	-0.46		chr22:29903474-29903856	up	chr22:29903620-29903640	12.4003	AGACAGGCTC AGGCATGCCA
3955815	HPS4	0.37	-0.19	-0.56		chr22:25219534-25220187	down	chr22:25219774-25219794	9.83057	CAGCATGCTC AGGCATGAAT
3955875	TFIP11	0.55	0.22	-0.33		chr22:25219534-25220187	down	chr22:25219774-25219794	9.83057	CAGCATGCTC AGGCATGAAT
4011096	EDA2R	1.75	0.86	-0.89		chrX:65774864-65775693	intragenic	chrX:65775280-65775300	14.465	GGACACGTCC AGGCATGTTC
4043943	SF3A3,INPP5B	-0.32	0.08	0.4		chr1:38185108-38185593	up	chr1:38185353-38185373	9.94219	CTGCAAGTCC CAGCATGCCC
